# Supplementary material for: Determination of safety margin of nasal septum osteotomy for sphenoid sinus in cleft lip and palate patients
Source: BMC Oral Health. 2024 May 27;24:610. doi: 10.1186/s12903-024-04361-z (PMC11129428; doi:10.1186/s12903-024-04361-z)
Supplement: Supplementary file 1 — Supplementary Material 1. [file 12903_2024_4361_MOESM1_ESM.xlsx]

## Sheet: Sayfa2
Name	Surname	Age	Gender	Patients Group	Cleft Type	Surgical Line	Undesired line	açı	Sphenoid		Gender
Furkan	Aktay	18	1	0		57.79	64.85	23.51	3		Female: 0			9
Zeynep	Ak	17	0	0		50.58	54.78	20.42	3		Male: 1			11
Öykü	Eroğlu	16	0	0		51.1	59.12	21.07	2		Patients Group
Halil	Kara	20	1	0		48.68	54.66	23.25	3		Control: 0			20
Fırat	Çağlar	20	1	0		56.26	60.09	26.38	3		CLP: 1			20
Enes Emin	Yılmaz	16	1	0		61.14	69.58	25.5	1		Sinus type
Bayram Sergen	Şen	22	1	0		51.67	55.19	23.91	2		Konkal: 0			0
Güneş	Kızılarslan	20	0	0		47.07	54.25	20.95	2		Presellar: 1			1
Batanay Ali	Sevinç	18	1	0		52.2	60.39	25.56	2		Sellar: 2			10
Edanur	Yüceer	17	0	0		49.43	53.88	24.63	2		Postsellar: 3			9
Uğur	Şen	35	1	0		55.99	60	18.34	3
Dilem	Potoğlu	18	0	0		51.11	60.2	20.2	3
Edanur	Tunç	18	0	0		53.79	58.17	18.22	2
Ayşenur	Kılıç	16	0	0		44.11	52.48	22.99	2
Samet	Erden	16	1	0		49.26	61.99	27.27	2
Nazife	Eş	23	0	0		45.66	53.23	22.35	3
Canberk	Yılmaz	18	1	0		57.17	65.37	22.85	3
Onur	Kahraman	17	1	0		55.06	65.05	19.98	2
Sinan	Sarı	23	1	0		51.46	65.97	21.54	2
Çağla	Yıldırım	18	0	0		48.85	53.6	24.35	3
Healty patients mean		19.3				51.919	59.1425	22.6635
Ali İhsan	Günal_	22	1	1	0	41.49	58.67	21.65	3		Female: 0			11
Sıla Nur	Taşkın*	15	0	1	0	48.93	53.76	23.6	2		Erkek: 1			9
Nevzat Tayfur	Ulutürk*	15	1	1	0	48.61	57.20	22.73	3		Cleft type
Aleyna Eylül	Hiçdurmaz*	14	0	1	0	36.34	46.86	18.29	2		Unilateral: 0			14
Sudenur	Tunçez*	15	0	1	0	42.18	55.25	20.03	3		Bilateral: 1			6
Hamza	Güneş*	14	1	1	0	34.53	52.87	23.76	2		Sinus type
Muhammet	Rüzgar_	17	1	1	1	49.98	55.78	27.32	1		Konkal: 0			0
Saruhan Sıraç	Kenar*	16	1	1	0	38.76	56.03	24.67	2		Presellar: 1			2
Mertcan	Özyılmaz_	17	1	1	0	36.6	52.9	23.56	3		Sellar: 2			11
Sümeyye	Atıcı_	21	0	1	1	44.66	54.14	22.37	2		Postsellar: 3			7
Sedanur	Belyurt*	16	0	1	0	40.77	53.09	22.45	2
Döndü	Üstündağ_	25	0	1	1	46.63	57.98	17.6	2
Hazal	Akay*	14	0	1	0	42.02	53.82	20.2	3
Ceren	Tabanlı_	20	0	1	0	40.22	51.79	28.81	2
Tuğba	Uçar_	21	0	1	0	45.23	56.01	22.81	2
Emin	Kumantaş_	33	1	1	1	47.63	55.57	22.23	3
Ali	Gülmez*	16	1	1	1	47.31	60.09	19.6	3
Mustafa Can	Gümüştaş_	23	1	1	0	40.82	55.84	26.51	2
Esin	Biciğan	15	0	1	1	51.16	61.35	22.15	1
Yasemin	Çeliker*	20	0	1	0	43.8	51.74	21.69	2
CLP Patients mean.		18.45				43.3835	54.9232	22.6015
Total Mean		18.8854				47.7553	57.1383	22.6333
